# Supplementary material for: Modeling tuberculosis dynamics with the presence of hyper-susceptible individuals for Ho Chi Minh City from 1996 to 2015
Source: BMC Infect Dis. 2018 Oct 1;18:494. doi: 10.1186/s12879-018-3383-3 (PMC6167874; doi:10.1186/s12879-018-3383-3)
Supplement: Supplementary file 2 — This is data set D1 of this paper. (CSV 548 bytes) [file 12879_2018_3383_MOESM2_ESM.csv]

Year	new PTB	Relapsed PTB	Total Ex-PTB
1996	7766	772	1667
1997	6666	720	1438
1998	6817	669	1683
1999	6883	732	1755
2000	6898	762	1694
2001	7022	739	1889
2002	8122	781	2235
2003	7609	907	2217
2004	8088	1588	2590
2005	8091	1624	2703
2006	8736	1673	3148
2007	8878	1551	3392
2008	8733	1658	3228
Year	new PTB	Relapsed PTB	New Ex-PTB	Relapsed Ex-PTB
2009	8619	1590	2922	331
2010	8409	1447	2685	559
2011	8424	1467	2596	452
2012	7854	1483	2446	471
2013	7980	1509	2330	518
2014	8234	1547	2303	524
2015	8297	1384	2294	551
