# Supplementary material for: Modeling tuberculosis dynamics with the presence of hyper-susceptible individuals for Ho Chi Minh City from 1996 to 2015
Source: BMC Infect Dis. 2018 Oct 1;18:494. doi: 10.1186/s12879-018-3383-3 (PMC6167874; doi:10.1186/s12879-018-3383-3)
Supplement: Supplementary file 3 — This is data set D2 of this paper. (CSV 30 bytes) [file 12879_2018_3383_MOESM3_ESM.csv]

Year	IGRA-	IGRA+
2013	32	46
