# Supplementary material for: Modeling tuberculosis dynamics with the presence of hyper-susceptible individuals for Ho Chi Minh City from 1996 to 2015
Source: BMC Infect Dis. 2018 Oct 1;18:494. doi: 10.1186/s12879-018-3383-3 (PMC6167874; doi:10.1186/s12879-018-3383-3)
Supplement: Supplementary file 4 — This is data set D3 of this paper. (CSV 372 bytes) [file 12879_2018_3383_MOESM4_ESM.csv]

Year	HIV+	HIV-	Total
1996	12	988	1000
1997	18	982	1000
1998	32	968	1000
1999	20	980	1000
2000	18	982	1000
2001	50	950	1000
2002	46	954	1000
2003	66	934	1000
2004	108	892	1000
2005	86	914	1000
2006	132	868	1000
2007	132	868	1000
2008	164	836	1000
2009	154	846	1000
2010	126	874	1000
2011	102	898	1000
2012	84	916	1000
2013	90	910	1000
2014	108	892	1000
