# Supplementary material for: Modeling tuberculosis dynamics with the presence of hyper-susceptible individuals for Ho Chi Minh City from 1996 to 2015
Source: BMC Infect Dis. 2018 Oct 1;18:494. doi: 10.1186/s12879-018-3383-3 (PMC6167874; doi:10.1186/s12879-018-3383-3)
Supplement: Supplementary file 5 — This is the AIDS data set used in this paper. (CSV 274 bytes) [file 12879_2018_3383_MOESM5_ESM.csv]

Year	New AIDS Cases
1993	203
1994	309
1995	358
1996	874
1997	980
1998	2062
1999	1647
2000	2575
2001	3661
2002	5361
2003	7372
2004	9125
2005	11651
2006	13456
2007	13559
2008	17581
2009	12373
2010	9280
2011	9486
2012	6959
2013	6237
2014	6184
2015	6130
